# Supplementary material for: Recognizing Zooeyia to Promote Companion Animal Welfare in Urban Bangladesh
Source: Animals (Basel). 2023 May 1;13(9):1523. doi: 10.3390/ani13091523 (PMC10177534; doi:10.3390/ani13091523)
Supplement: Supplementary file 1 [file animals-13-01523-s001.zip]

Archive with 1 entries (1 files):
- animals-2350403-supplementary.pdf
